# Supplementary material for: Validating Reference Gene Expression Stability in Human Ovarian Follicles, Oocytes, Cumulus Cells, Ovarian Medulla, and Ovarian Cortex Tissue
Source: Int J Mol Sci. 2022 Jan 14;23(2):886. doi: 10.3390/ijms23020886 (PMC8778884; doi:10.3390/ijms23020886)
Supplement: Supplementary file 1 [file ijms-23-00886-s001.zip]

Archive with 1 entries (1 files):
- ijms-1536947-supplementary.pdf
